# Supplementary material for: Severe Toxic Effects on Pelagic Copepods from Maritime Exhaust Gas Scrubber Effluents
Source: Environ Sci Technol. 2021 Apr 20;55(9):5826–35. doi: 10.1021/acs.est.0c07805 (PMC8154367; doi:10.1021/acs.est.0c07805)
Supplement: Supplementary file 2 — es0c07805_si_002.xlsx [file es0c07805_si_002.xlsx]

## Sheet: Cumulative mortality
Stage CV		day							Stage CIII		day								Stage CIII		day
EGSE:CL1 conc. %	replicate	1	2	3	4	6	7		EGSE:CL2 conc. %	replicate	1	2	3	4	5	6	8		EGSE:OL conc. %	replicate	2	4	6	8	10	11	14
0	A	0	0			0	0		0	A	0	0	0	0	0	0	0		0	A	0	0	0	0	0	0	0
0	B	0	0			0	0		0	B	0	0	0	0	0	0	0		0	B	0	0	0	0	0	0	0
0	C	0	0			0	0		0	C	0	0	0	0	0	0	0		0	C	0	0	0	0	0	0	0
0	D	0	0			0	0		0	D	0	0	0	0	0	0	0		0	D	0	0	0	0	0	0	0
0.04	A	0	0			0.25	0.25		0.1	A	0	0	0	0.375	0.375	0.375	0.375		1	A	0	0	0	0	0	0	0
0.04	B	0	0			0	0		0.1	B	0	0	0	0.25	0.535714	0.735714	0.735714		1	B	0	0	0	0	0	0	0
0.04	C	0	0			0	0		0.1	C	0	0	0.142857	0.809524	0.809524	0.809524	0.809524		1	C	0	0	0	0.142857	0.142857	0.309524	0.309524
0.04	D	0	0			0.166667	0.166667		0.1	D	0	0	0.222222	0.650794	0.900794	0.900794	0.900794		5	A	0	0.142857	0.142857	0.142857	0.142857	0.142857	0.142857
0.2	A	0	0			0.2	0.2		0.5	A	0	0	0.375	0.775	1	1	1		5	B	0	0	0	0.111111	0.111111	0.111111	0.111111
0.2	B	0	0			0.2	0.2		0.5	B	0	0	0.571429	0.904762	0.904762	1	1		5	C	0	0.111111	0.111111	0.111111	0.111111	0.111111	0.111111
0.2	C	0	0			0.2	0.2		0.5	C	0	0	0.285714	0.485714	0.985714	0.985714	0.985714		10	A	0	0.125	0.267857	0.267857	0.267857	0.267857	0.267857
0.2	D	0	0			0	0		0.5	D	0	0.125	0.325	0.325	0.575	1	1		10	B	0	0.142857	0.142857	0.309524	0.509524	0.509524	0.842857
0.5	A					0	0		1	A	0	0.125	0.267857	0.434524	1	1	1		10	C	0	0.125	0.125	0.267857	0.267857	0.267857	0.267857
0.5	B					0.5	0.5		1	B	0.2	0.2	0.771429	1	1	1	1		40	A	0	0.333333	1	1	1	1	1
0.5	C					0	0.333333		1	C	0	0.125	0.696429	1	1	1	1		40	B	0.142857	0.309524	1	1	1	1	1
0.5	D					0	0		1	D	0.125	0.125	0.291667	0.491667	1	1	1		40	C	0.142857	0.642857	0.97619	1	1	1	1
1	A	0	0.333333	0.333333	0.333333	0.333333	0.333333		2	A	0	0.111111	0.236111	0.402778	0.569444	0.769444	1
1	B	0	0	0	0.25	0.25	0.25		2	B	0.111111	0.111111	0.611111	1	1	1	1
1	C	0	0	0	0	0.25	0.25		2	C	0.222222	0.222222	0.650794	0.650794	0.900794	1	1
1	D	0.25	0.25	0.25	0.25	0.583333	0.583333		2	D	0.222222	0.222222	0.650794	0.650794	1	1	1
2	A	0			0	0.5	0.5		5	A	1	1	1	1	1	1	1
2	B	0			0	0	0		5	B	1	1	1	1	1	1	1
2	C	0			0.2	0.45	0.45		5	C	1	1	1	1	1	1	1
2	D	0			0.2	0.45	0.45		5	D	1	1	1	1	1	1	1
5	A	1
5	B	1
5	C	1
5	D	1

## Sheet: Cumulative moulting
Sum Stage CIII		day								Stage CIII		day
EGSE:CL2 conc. %	replicate	1	2	3	4	5	6	8		EGSE:OL conc. %	replicate	2	4	6	8	10	11	14
0	A	0	0.25	0.5	0.5	0.5	0.75	0.75		0	A	0.25	0.5	0.75	0.75	0.75	0.75	0.75
0	B	0	0.25	0.5	0.625	0.75	0.75	0.75		0	B	0.25	0.625	0.75	0.75	0.75	0.75	0.75
0	C	0	0.25	0.75	0.875	1	1	1		0	C	0.25	0.875	1	1	1	1	1
0	D	0	0.125	0.267857	0.60119	0.934524	0.934524	0.934524		0	D	0.125	0.60119	0.934524	0.934524	0.934524	0.934524	0.934524
0.1	A	0.222222	0.444444	0.444444	0.444444	0.444444	0.444444	0.444444		1	A	0.25	0.25	0.25	0.375	0.75	0.875	0.875
0.1	B	0.125	0.125	0.125	0.291667	0.291667	0.291667	0.291667		1	B	0.125	0.25	0.375	0.660714	0.660714	0.660714	0.660714
0.1	C	0	0.333333	0.333333	0.833333	0.833333	0.833333	0.833333		1	C	0.375	1	1	1	1	1	1
0.1	D	0.125	0.125	0.125	0.125	0.458333	0.458333	0.458333		5	A	0.25	0.25	0.583333	0.583333	0.583333	0.583333	0.783333
0.5	A	0	0	0	0	0	0	0		5	B	0.125	0.125	0.125	0.25	0.361111	0.361111	0.361111
0.5	B	0	0	0	0	0	0	0		5	C	0.111111	0.236111	0.361111	0.503968	0.646825	0.646825	0.813492
0.5	C	0.125	0.125	0.125	0.125	0.125	0.125	0.125		10	A	0.222222	0.650794	0.650794	0.793651	0.793651	0.793651	0.793651
0.5	D	0	0	0	0	0	0	0		10	B	0	0.333333	0.333333	0.333333	0.333333	0.333333	0.333333
1	A	0	0	0	0	0	0	0		10	C	0.25	0.25	0.25	0.25	0.392857	0.392857	0.392857
1	B	0	0	0	0	0	0	0		40	A	0	0	0	0	0	0	0
1	C	0	0	0	0	0	0	0		40	B	0.166667	0.166667	0.166667	0.166667	0.166667	0.166667	0.166667
1	D	0	0	0	0	0	0	0		40	C	0	0	0	0	0	0	0
2	A	0	0	0	0	0	0	0
2	B	0	0	0	0	0	0	0
2	C	0	0	0	0	0	0	0
2	D	0	0	0	0	0	0	0
5	A	0	0	0	0	0	0	0
5	B	0	0	0	0	0	0	0
5	C	0	0	0	0	0	0	0
5	D	0	0	0	0	0	0	0

## Sheet: Cumulative lethargy
Stage CIII		day								Stage CIII		day
EGSE:CL2 conc. %	replicate	1	2	3	4	5	6	8		EGSE:OL conc. %	replicate	2	4	6	8	10	11	14
0	A	0	0	0	0	0	0	0		0	A	0	0	0	0	0	0	0
0	B	0	0	0	0	0	0	0		0	B	0	0	0	0	0	0	0
0	C	0	0	0	0	0	0	0		0	C	0	0	0	0	0	0	0
0	D	0	0	0	0	0	0	0		0	D	0	0	0	0	0	0	0
0.1	A	0	0	0	0	0	0	0		1	A	0	0	0	0	0	0	0
0.1	B	0	0	0	0.333333	0.333333	0.333333	0.333333		1	B	0	0	0	0	0	0	0
0.1	C	0	0.111111	0.111111	0.111111	0.611111	0.611111	0.611111		1	C	0	0.236111	0.166667	0.166667	0.166667	0.166667	0.166667
0.1	D	0	0	0	0.25	0.25	0.25	0.25		5	A	0.125	0.166667	0.125	0.325	0.525	0.525	0.525
0.5	A	0	0.25	0.25	0.583333	0.583333	0.583333	0.583333		5	B	0	0	0.111111	0.111111	0.111111	0.111111	0.111111
0.5	B	0	0.285714	0.285714	0.285714	0.285714	0.285714	0.285714		5	C	0	0	0	0	0	0	0
0.5	C	0	0.142857	0.342857	0.842857	0.842857	0.842857	0.842857		10	A	0	0	0	0	0.142857	0.309524	0.309524
0.5	D	0	0	0.25	0.25	0.916667	0.916667	0.916667		10	B	0	0	0	0	0	0	0
1	A	0	0.142857	0.142857	0.342857	0.342857	0.342857	0.342857		10	C	0	0	0	0	0	0	0
1	B	0	0.125	0.125	0.125	0.125	0.125	0.125		40	A	0	0	0	0	0	0	0
1	C	0	0.428571	1	1	1	1	1		40	B	0	0	0	0	0	0	0
1	D	0	0	0.2	0.2	0.2	0.2	0.2		40	C	1	1	1	1	1	1	1
2	A	1	1	1	1	1	1	1
2	B	1	1	1	1	1	1	1
2	C	1	1	1	1	1	1	1
2	D	1	1	1	1	1	1	1
5	A	0	0	0	0	0	0	0
5	B	0	0	0	0	0	0	0
5	C	0	0	0	0	0	0	0
5	D	0	0	0	0	0	0	0

## Sheet: Ingestion rate, metabolic rate
Stage CV		µgC/µgC/d			Stage CIII		µgC/µgC/d			Stage CIII		µgC/µgC/d
EGSE:CL1 conc. %	replicate	Ingestion rate	Metabolic rate		EGSE:CL2 conc. %	replicate	Ingestion rate	Metabolic rate		EGSE:OL conc. %	replicate	Ingestion rate	Metabolic rate
0	A	0.310515	0.0719977		0	A	0.0896946	0.0096698		0	A	0.0896946	0.0096698
0	B		0.0644091		0	B	0.239533			0	B	0.239533
0	C	0.458257	0.0349456		0	C	0.233523	0.00693402		0	C	0.233523	0.00693402
0	D	0.362701			0	D	0.103462	0.0113494		0	D	0.103462	0.0113494
0.04	A	0.259565	0.0515383		0.1	A	0.410209	0.0237429		1	A		0.000833361
0.04	B	0.0745186	0.0590848		0.1	B	0.37213	0.0150899		1	B	0.0434829	0.00810045
0.04	C	-0.10505	0.056631		0.1	C	0.971957			1	C	0.0552421	0.00344932
0.04	D	0.131352	0.0358754		0.1	D	0.326616	0.0128819		5	A	0.0342291	0.0144344
0.2	A	-0.00960734	0.0529477		0.5	A	1.23698	0.0581772		5	B	0.0405376	0.00407381
0.2	B	0.497389	0.0546403		0.5	B		0.0421813		5	C	0.0350112
0.2	C	0.303639	0.0827026		0.5	C	0.728606	0.0555685		10	A	0.048769	0.00764671
0.2	D	0.131956	0.0672321		0.5	D		0.0582968		10	B	0.0785974	0.00520174
0.5	A	0.534862	0.0262264		1	A	0.693131	0.166575		10	C	0.0609681
0.5	B	0.384372	0.0212662		1	B
0.5	C	-0.200431	0.0239993		1	C
0.5	D	0.25898	0.0125459		1	D
1	A	0.287088	0.0454987		2	A	0.0447966	0.0874949
1	B	0.350977	0.0413853		2	B	0.035383	0.159376
1	C	0.134076	0.0590498		2	C		0.19975
1	D	0.359174	0.0769766		2	D		0.0814422
2	A	0.362379	0.0420742
2	B	0.281017	0.0327423
2	C	0.391182	0.0379027
2	D	0.289147
